# Supplementary material for: Clinical outcomes in older adults with advanced thyroid cancer
Source: Oncologist. 2026 May 20;31(7):oyag200. doi: 10.1093/oncolo/oyag200 (PMC13261072; doi:10.1093/oncolo/oyag200)
Supplement: oyag200_Supplementary_Data [file oyag200_supplementary_data.zip]

Archive with 2 entries (2 files):
- 4. Supplementary Tables 1-6.docx
- 5. Supplementary Figure 1.pdf
